# Supplementary material for: Diversity, Host Specialization, and Geographic Structure of Filarial Nematodes Infecting Malagasy Bats
Source: PLoS One. 2016 Jan 11;11(1):e0145709. doi: 10.1371/journal.pone.0145709 (PMC4709050; doi:10.1371/journal.pone.0145709)
Supplement: S1 Dataset — (NEX) [file pone.0145709.s001.nex]

#NEXUS
begin taxa;
	dimensions ntax=98;
	taxlabels
	AJ271612
	AM749235
	DQ977746
	AM749232
	AM749228
	AJ544875
	AJ544872
	KP728087
	KP728060
	KP728061
	KP728062
	EF394602
	EF394603
	EF394604
	EF394605
	AJ544867
	FM209527
	FM209529
	FM209531
	FM209530
	FM209532
	FM209533
	FM209535
	FM209534
	KP728027
	KP728028
	KP728036
	KP728090
	KP728046
	KP728051
	KP728029
	KP728042
	KP728031
	KP728050
	KP728083
	KP728045
	KP728039
	KP728035
	KP728052
	KP728056
	KP728032
	KP728053
	KP728041
	KP728037
	KP728055
	KP728092
	KP728086
	KP728040
	KP728049
	KP728034
	KP728082
	KP728044
	KP728047
	KP728054
	KP728038
	KP728081
	KP728071
	KP728033
	KP728048
	KP728091
	KP728043
	KP728030
	KP728063
	KP728065
	KP728074
	KP728076
	KP728079
	KP728080
	KP728093
	KP728069
	KP728073
	KP728078
	KP728085
	KP728064
	KP728066
	KP728067
	KP728075
	KP728068
	KP728089
	KP728094
	KP728077
	KP728059
	KP728070
	KP728072
	KP728057
	KP728058
	KP728084
	AJ544871
	AM749286
	EF661995
	FR719324
	AM042553
	AM042554
	AM042556
	AM042555
	AM749280
	AJ271619
	KP728088
;
end;
begin characters;
	dimensions nchar=648;
	format datatype=dna missing=? gap=-;
	matrix
	AJ271612	?TTGATATTACCTGTTATGTTAGGTGCACCAGAGATAGCTTTTCCTCGGGTTAACGCTTTGTCTTTTTGGTTTACTTTTGTTGCTTTGTTGATAGTTTATCAGTCTTTTTTTATTGGGGGGGGACCTGGTAGTAGTTGGACTTTCTATCCTCCTTTGAGGGTAGAAGGTCAGCCTGAAGTTTCTTTGGATGTTATAATTTTGGGTTTGCATACCGTTGGTATTGGTTCTTTGTTGGGTGCTATTAATTTTATGGTCACTACTCAAAATATGCGTTCTGTTGCTGTTACTTTGGATCAGGCTAGTATATTTGTTTGAACTTCTTATCTAACTTCTTTTTTGTTAGTTTTATCTGTTCCTGTTTTAGCTGGTTCTTTGTTGTTTTTATTGTTTGATCGTAA…
	AM749235	????????????????????????????????????AGCTTTTCCTCGGGTTAACGCTTTGTCTTTTTGGTTTACTTTTGTTGCTTTGTTGATAGTTTATCAGTCTTTTTTTATTGGGGGGGGACCTGGTAGTAGTTGGACTTTCTATCCTCCTTTGAGGGTAGAAGGTCAGCCTGAAGTTTCTTTGGATGTTATAATTTTGGGTTTGCATACCGTTGGTATTGGTTCTTTGTTGGGTGCTATTAATTTTATGGTTACTACTCAAAATATGCGTTCTGTTGCTGTTACTTTGGATCAGGCTAGTATATTTGTTTGAACTTCTTATCTAACTTCTTTTTTGTTAGTTTTATCTGTTCCTGTTTTAGCTGGCTCTTTGTTGTTTTTATTGTTTGATCGTAA…
	DQ977746	?????TATTGCCTGTTATGCTTGGTGCTCCAGAAATAGCTTTTCCTCGGGTTAATGCCTTGTCTTTTTGATTTACTTTTGTAGCTTTGTTGATGGTTTATCAATCTTTTTTTATTGGTGGTGGGCCCGGTAGTAGTTGAACTTTTTATCCTCCTTTGAGAGTTGAGGGTCAGCCGGAAGTTTCTTTGGATGTTATAATTTTGGGGTTGCACACTGTTGGAATTGGATCTTTGCTTGGTGCTATTAATTTTATAGTTACTACTCAAAATATGCGTTCTGTTGCTGTTACTTTAGATCAGGCTAGTATGTTTGTTTGGACTTCTTATTTAACTTCTTTTTTGTTAGTGTTGTCTGTTCCTGTGTTAGCTGGTTCTTTGTTGTTTTTATTATTTGATCGTAA…
	AM749232	?????????GCCTTTGATATTGGGGGCTCCTGAGATGGCGTTTCCTCGTGTTAATGCTTTGTCTTTTTGGTTTACTTTTGTTGCTTTGTTAATGGTTTATCAATCTTTTTTTATTGGTGGTGGACCTGGTAGTAGTTGAACTTTTTATCCTCCTTTAAGTGTTGATGGTCAACCTGAATTATCTTTGGATAGTATAATTTTGGGTTTACATACTGTAGGTATTGGTTCTTTGTTGGGTGCTATTAATTTTATGGTTACTACTCAGAATATGCGTTCTACTGCTGTTACTTTAGATCAGATTAGTATGTTTGTTTGAACTTCTTATTTGACTTCTTTTCTTTTAGTTTTATCTGTTCCTGTTTTAGCTGGTTCTTTGTTGTTTTTGTTATTAGATCGTAA…
	AM749228	????????????????????????????????AAATGGCTTTTCCTCGTGTTAATGCTTTCTCTTTTTGGATTACTTCCGTTGCGTTGTTGATGGTTTATCAATCTTTTTTTATTGGGGGGGGTCCTGGGAGTAGTTGAACTTTTTATCCTCCTTTGAGTGTAGAGGGTCAGCCTGAGTTATCTTTGGATAGAATGATTTTAGGTCTTCATACTGTTGGTATTGGTTCTTTATTAGGTGCTATTAATTTTATGGTTACTGTTCAGAATATACGTTCTACTGCTGTAACTTTAGATCAGATTAGTATGTTTGTTTGAACTTCTTATTTAACTTCTTTTTTATTGGTATTGTCAGTGCCTGTTTTGGCTGGTTCTTTATTATTTTTGTTGTTGGATCGTAA…
	AJ544875	?TTGGTGTTGCCTATTATGTTAGGTTCTCCTGAAATGGCTTTTCCTCGTTTGAATGCTTTGTCTTTTTGATTTACTTTTGTAGCTTTGTTAATGGTTTATCAGTCTTTTTTTATTGGAGGAGGACCTGGTAGTAGTTGAACTTTTTATCCTCCTTTAAGGATTGAAGGTCAACCTGAGATATCTTTGGATGTTATAATTTTAGGTTTGCATACTGTTGGTATTGGGTCTTTATTAGGTTCTATTAATTTCATAGTTACAGTTCAGAATATGCGTTCTATTGCTGTTACATTAGATCAGATTAGTATATTTGTTTGAACTTCTTATTTAACTTCTTTTTTGTTGTTATTGTCTGTTCCTGTTTTGGCTGGTTCTCTTTTATTTTTGTTGTTTGATCGTAA…
	AJ544872	???????TTGCCAGTAATGCTTGGTGCTCCTGAGATAGCGTTTCCTCGTGTTAATGCTTTGTCTTTTTGATTTACTTTTGTGGCTTTGATTATGGTTTATCAATCTTTTTTTATTGGTGGAGGTCCTGGTAGTAGTTGGACTCTTTATCCTCCTTTGAGAGTTGAGGGTCAGCCAGAGTTATCTCTTGATACTATAATTCTTGGTCTCCATACTGTTGGGATTGGTTCTTTGTTGGGTGCTATTAATTTTATAGTTACTACTCAGAATATGCGTTCTGTAGCTGTTACTTTGGATCAAGCTAGTATATTTGTTTGGACTATTTATTTAACTTCTTTTTTGTTAGTTTTATCTGTTCCTGTTTTAGCTGGTTCTTTGTTATTTCTTTTGTTGGATCGTAA…
	KP728087	TTGGATGTTGCCAGTTATGCTGGGGGCACCTGAGATGGCTTTTCCTCGTGTTAATGCTTTATCTTTTTGATTTACTTTTTTTGCGTTGGTTATAGTTTATCAATCTTTTTTTGTTGGAGGTGGAGCTGGAGGTAGTTGAACTCTTTATCCTCCTTTGAGAGTTGAGGGTCAGCCTGAAATGGCTATAGATACTATAATTTTGGGTTTGCATACTGTTGGTATCGGTTCTTTGTTGGGGGCTATTAATTTTATGATTACTACTCAAAATATGCGTTCTACTGCTGTTACTTTAGATCAGATGAGTATGTTTGTTTGAACTTCTTATTTAACTTCTTTATTGTTAGTTTTGTCTGTTCCTGTTTTGGCGGGTTCTTTATTGTTTTTGTTGTTGGATCGTAA…
	KP728060	TTGAATGTTGCCTGTTATATTGGGGGCTCCTGAAATAGCTTTTCCTCGTGTTAACGCTTTATCATTTTGATTTACTTTTGTGGCTTTGGTTATAGTATATCAATCTTTTTTTGTAGGAGGAGGTGCTGGTGGTAGTTGGACTTTGTATCCTCCTTTAAGGGTTGAAGGTCAGCCGGAAATAGCTATGGATGTTATGATTTTAGGTTTGCATACGGTAGGTATTGGTTCTTTGTTGGGGGCTATTAATTTTATAGTTACAACTCAAAATATACGCTCTACAGCAGTGACTTTAGATCAAATAAGTATATTTGTTTGAACATCTTATTTAACTTCTTTGTTGTTGGTTTTATCAGTGCCTGTTTTGGCGGGTTCTTTGTTATTTTTATTATTGGATCGTAA…
	KP728061	TTGAATGTTGCCTGTTATATTGGGGGCTCCTGAAATAGCTTTTCCTCGTGTTAACGCTTTATCATTTTGATTTACTTTTGTGGCTTTGGTTATAGTATATCAATCTTTTTTTGTAGGAGGAGGTGCTGGTGGTAGTTGGACTTTGTATCCTCCTTTAAGGGTTGAAGGTCAGCCGGAAATAGCTATGGATGTTATGATTTTAGGTTTGCATACGGTAGGTATTGGTTCTTTGTTGGGGGCTATTAATTTTATAGTTACAACTCAAAATATACGCTCTACAGCAGTGACTTTAGATCAAATAAGTATATTTGTTTGAACATCTTATTTAACTTCTTTGTTGTTGGTTTTATCAGTGCCTGTTTTGGCGGGTTCTTTGTTATTTTTATTATTGGATCGTAA…
	KP728062	TTGAATGTTGCCTGTTATATTGGGGGCTCCTGAAATAGCTTTTCCTCGTGTTAACGCTTTATCATTTTGATTTACTTTTGTGGCTTTGGTTATAGTATATCAATCTTTTTTTGTAGGAGGAGGTGCTGGTGGTAGTTGGACTTTGTATCCTCCTTTAAGGGTTGAAGGTCAGCCGGAAATAGCTATGGATGTTATGATTTTAGGTTTGCATACGGTAGGTATTGGTTCTTTGTTGGGGGCTATTAATTTTATAGTTACAACTCAAAATATACGCTCTACAGCAGTGACTTTAGATCAAATAAGTATATTTGTTTGAACATCTTATTTAACTTCTTTGTTGTTGGTTTTATCAGTGCCTGTTTTGGCGGGTTCTTTGTTATTTTTATTATTGGATCGTAA…
	EF394602	TTGGGTGTTGCCTTTGATATTGGGGGCTCCTGAAATGGCTTTTCCTCGTGTTAATGCTTTATCTTTTTGGTTTACTTTTGTTGCTTTGTTTATGGTTTATTATTCTTTCTTTGTTGGTGGAGGTGCCGGAGGCAGATGGGTTTTATACCCCCCGTTAAGGGTAGATGGACAGCCAGAGATGGCTATGGATATTATGATTTTGGGTCTTCATACTGTAGGTATTAGTTCTTTGTTAGGGGCTATTAATTTTATGGTTACTATTCAGAATATGCGTTCTACTGCTGTGACTTTGGATCAGATAAGTATATTTATTTGAACTTCTTATTTAACTTCTTTGTTGTTGGTTTTGTCTGTGCCTGTTTTAGCTGGTTCTTTGTTGTTTTTATTGTTGGATCGTAA…
	EF394603	TTGGGTGTTGCCTTTGATATTGGGGGCTCCTGAAATGGCTTTTCCTCGTGTTAATGCTTTATCTTTTTGGTTTACTTTTGTTGCTTTGTTTATGGTTTATTATTCTTTCTTTGTTGGTGGAGGTGCCGGAGGCAGATGGGTTTTATACCCCCCGTTAAGGGTAGATGGACAGCCAGAGATGGCTATGGATATTATGATTTTGGGTCTTCATACTGTAGGTATTAGTTCTTTGTTAGGGGCTATTAATTTTATGGTTACTATTCAGAATATGCGTTCTACTGCTGTGACTTTGGATCAGATAAGTATATTTATTTGAACTTCTTATTTAACTTCTTTGTTGTTGGTTTTGTCTGTGCCTGTTTTAGCTGGTTCTTTGTTGTTTTTATTGTTGGATCGTAA…
	EF394604	TTGGGTGTTGCCTTTGATATTGGGGGCTCCTGGAATGGCTTTTCCTCGTGTTAATGCTTTATCTTTTTGGTTTACTTTTGTTGCTTTGTTTATGGTTTATTATTCTTTCTTTGTTGGTGGAGGTGCCGGAGGCAGATGGGTTTTATACCCCCCGTTAAGGGTAGATGGACAGCCAGAGATGGCTATGGATATTATGATTTTGGGTCTTCATACTGTAGGTATTAGTTCTTTGTTAGGGGCTATTAATTTTATGGTTACTATTCAGAATATGCGTTCTACTGCTGTGACTTTGGATCAGATAAGTATATTTATTTGAACTTCTTATTTAACTTCTTTGTTGTTGGTTTTGTCTGTGCCTGTTTTAGCTGGTTCTTTGTTGTTTTTATTGTTGGATCGTAA…
	EF394605	TTGGGTGTTGCCTTTGATATTGGGGGCTCCTGGAATGGCTTTTCCTCGTGTTAATGCTTTATCTTTTTGGTTTACTTTTGTTGCTTTGTTTATGGTTTATTATTCTTTCTTTGTTGGTGGAGGTGCCGGAGGCAGATGGGTTTTATACCCCCCGTTAAGGGTAGATGGACAGCCAGAGATGGCTATGGATATTATGATTTTGGGTCTTCATACTGTAGGTATTAGTTCTTTGTTAGGGGCTATTAATTTTATGGTTACTATTCAGAATATGCGTTCTACTGCTGTGACTTTGGATCAGATAAGTATATTTATTTGAACTTCTTATTTAACTTCTTTGTTGTTGGTTTTGTCTGTGCCTGTTTTAGCTGGTTCTTTGTTGTTTTTATTGTTGGATCGTAA…
	AJ544867	?TTGATGTTACCTGTTATGTTGGGTTCTCCTGAGATGGCGTTTCCTCGTGTTAATGCTTTGTCTTTTTGGTTTACTTTTGTAGCTTTGTTGACTGTGTATCAGTCTTTTTTTGTGGGCGGTGGCCCTGGTAGTAGGTGGACTATTTACCCTCCTTTGAGGGTTGAGGGTCAGCCCGAGTTATCGTTGGATGTTATGATTTTGGGTTTGCATACTGTGGGTATTGGTTCTTTACTGGGTGCTATTAATTTTATGGTAACTATTCAGAATATGCGTTGTAGCGCTGTTACTTTAGATCAGGTTAGTATGTTTGTTTGGACTTCTTATTTAACTTCTTTTTTGCTGGTGTTGTCTGTGCCTGTTTTAGCTGGTTCTTTGTTGTTTTTGTTGTTTGATCGTAA…
	FM209527	????????????????????????????????????AGCTTTTCCTCGTGTTAATGCTTTGTCTTTTTGATTTACTTTTGTTGCTTTGTTGGTTGTTTATCAGTCTTTTTTTGTAGGCGGCGGTCCTGGTAGAAGTTGGACTTTTTATCCTCCTTTGAGTGTTGAGGGGCAGCCTGAGATGTCTGTAGATGTGATAATTTTGGGTTTACATACTGTTGGTATTGGATCTTTGTTGGGTGCTATTAATTTTATGGTTACTGTTCAAAATATGCGTTCTATTGCTGTTACTTTGGATCAAATGAGGATATTTGTTTGAACGTCTTATTTAACTTCTTTTTTGTTGGTTTTGTCTGTGCCTGTTTTGGCTGGTTCTCTTTTGTTTTTGTTGCTTGATCGTAA…
	FM209529	??????????????????????????????????????CTTTTCCTCGTGTTAATGCTTTGTCTTTTTGATTTACTTTTGTTGCTTTATTGGTTGTTTATCAGTCTTTTTTTGTAGGCGGCGGTCCTGGTAGAAGTTGGACTTTTTATCCTCCTTTGAGTGTTGAGGGGCAGCCTGAGATGTCTGTAGATGTGATAATTTTGGGTTTACATACTGTTGGTATTGGATCTTTGTTGGGTGCTATTAATTTTATGGTTACTGTTCAAAATATGCGTTCTATTGCTGTTACTTTGGATCAAATGAGGATATTTGTTTGAACGTCTTATTTAACTTCTTTTTTGTTGGTTTTGTCTGTGCCTGTTTTGGCTGGTTCTCTTTTGTTTTTGTTGCTTGATCGTAA…
	FM209531	????????????????????????????????????AGCTTTTCCTCGTGTTAATGCTTTGTCTTTTTGATTTACTTTTGTTGCTTTATTGGTTGTTTATCAGTCTTTTTTTGTAGGCGGCGGTCCTGGTAGAAGTTGGACTTTTTATCCTCCTTTGAGTGTTGAGGGGCAGCCTGAGATGTCTGTAGATGTGATAATTTTGGGTTTACATACTGTTGGTATTGGATCTTTGTTGGGTGCTATTAATTTTATGGTTACTGTTCAAAATATGCGTTCTATTGCTGTTACTTTGGATCAAATGAGGATATTTGTTTGAACGTCTTATTTAACTTCTTTTTTGTTGGTTTTGTCTGTGCCTGTTTTGGCTGGTTCTCTTTTGTTTTTGTTGCTTGATCGTAA…
	FM209530	??????????????????????????????????ATAGCTTTTCCTCGTGTTAATGCTTTGTCTTTTTGATTTACTTTTGTTGCTTTATTGGTTGTTTATCAGTCTTTTTTTGTAGGCGGCGGTCCTGGTAGAAGTTGGACTTTTTATCCTCCTTTGAGTGTTGAGGGGCAGCCTGAGATGTCTGTAGATGTGATAATTTTGGGTTTACATACTGTTGGTATTGGATCTTTGTTGGGTGCTATTAATTTTATGGTTACTGTTCAAAATATGCGTTCTATTGCTGTTACTTTGGATCAAATGAGGATATTTGTTTGAACGTCTTATTTAACTTCCTTTTTGTTGGTTTTGTCTGTGCCGGTTTTGGCTGGTTCTCTTTTGTTTTTGTTGCTTGATCGTAA…
	FM209532	??????????????????????????????????ATAGCTTTTCCTCGTGTTAATGCTTTGTCTTTTTGATTTACTTTTGTTGCTTTATTGGTTGTTTATCAGTCTTTTTTTGTAGGCGGCGGTCCTGGTAGAAGTTGGACTTTTTACCCTCCTTTGAGTGTTGAGGGGCAGCCTGAGATGTCTGTAGATGTGATAATTTTGGGTTTACATACTGTTGGTATTGGATCTTTGTTGGGTGCTATTAATTTTATGGTCACTGTTCAAAATATGCGTTCTATTGCTGTTACTCTGGATCAAATGAGGATATTTGTTTGAACGTCTTATTTAACTTCTTTTTTGTTGGTTTTATCTGTGCCGGTTTTGGCTGGTTCTCTTTTGTTTTTGTTGCTTGATCGTAA…
	FM209533	??????????????????????????????????ATAGCTTTTCCTCGTGTTAATGCTTTGTCTTTTTGATTTACTTTTGTTGCTTTATTGGTTGTTTATCAGTCTTTTTTTGTAGGCGGCGGTCCTGGTAGAAGTTGGACTTTTTACCCTCCTTTGAGTGTTGAGGGGCAGCCTGAGATGTCTGTAGATGTGATAATTTTGGGTTTACATACTGTTGGTATTGGATCTTTGTTGGGTGCTATTAATTTTATGGTCACTGTTCAAAATATGCGTTCTATTGCTGTTACTCTGGATCAAATGAGGATATTTGTTTGAACGTCTTATTTAACTTCTTTTTTGTTGGTTTTATCTGTGCCGGTTTTGGCTGGTTCTCTTTTGTTTTTGTTGCTTGATCGTAA…
	FM209535	????????????????????????????????????AGCTTTTCCTCGTGTTAATGCTTTGTCTTTTTGATTTACTTTTGTTGCTTTATTGGTTGTTTATCAGTCTTTTTTTGTAGGCGGCGGTCCTGGTAGAAGTTGGACTTTTTACCCTCCTTTGAGTGTTGAGGGGCAGCCTGAGATGTCTGTAGATGTGATAATTTTGGGTTTACATACTGTTGGTATTGGATCTTTGTTGGGTGCTATTAATTTTATGGTCACTGTTCAAAATATGCGTTCTATTGCTGTTACTCTGGATCAAATGAGGATATTTGTTTGAACGTCTTATTTAACTTCTTTTTTGTTGGTTTTATCTGTGCCGGTTTTGGCTGGTTCTCTTTTGTTTTTGTTGCTTGATCGTAA…
	FM209534	????????????????????????????????????AGCTTTTACTCGTGTTAATGCTTTGTCTTTTTGATTTACTTTTGTTGCTTTATTGGTTGTTTATCAGTCTTTTTTTGTAGGCGGCGGTCCTGGTAGAAGTTGGACTTTTTACCCTCCTTTGAGTGTTGAGGGGCAGCCTGAGATGTCTGTAGATGTGATAATTTTGGGTTTACATACTGTTGGTATTGGATCTTTGTTGGGTGCTATCAATTTTATGGTCACTGTTCAAAATATGCGTTCTATTGCTGTTACTCTGGATCAAATGAGGATATTTGTTTGAACGTCTTATTTAACTTCTTTTTTGTTGGTTTTATCTGTGCCGGTTTTGGCTGGTTCTCTTTTGTTTTTGTTGCTTGATCGTAA…
	KP728027	TTGAATATTGCCTATTATGCTAGGTTCGCCAGAGATGGCTTTTCCTCGTGTTAATGCTCTGTCTTTTTGGTTTACTTTTGTTGCTTTATTGGTTGTCTATCAGTCTTTTTTTGTAGGTGGTGGCCCTGGTAGTAGTTGAACTTTTTATCCTCCTTTAAGTGTTGAAGGTCAACCTGAGATTTCTGTTGACGTTATGATTTTGGGTCTACACACTGTGGGCATTGGATCATTGTTGGGTGCTATTAATTTTATAGTTACTGTTCAAAATATGCGTTCTATGGCTGTCACTTTGGACCAAATGAGGATGTTTGTTTGGACTTCTTATCTTACTTCTTTTTTATTGGTTTTATCAGTACCAGTTTTGGCTGGTTCTTTGTTATTTTTATTGCTTGATCGTAA…
	KP728028	????????????????????????????????????GGCTTTTCCTCGTGTTAATGCTCTGTCTTTTTGGTTTACTTTTGTTGCTTTATTGGTTGTCTATCAGTCTTTTTTTGTAGGTGGTGGCCCTGGTAGTAGTTGAACTTTTTATCCTCCTTTAAGTGTTGAAGGTCAACCTGAGATTTCTGTTGACGTTATGATTTTGGGTCTACACACTGTGGGCATTGGATCATTGTTGGGTGCTATTAATTTTATAGTTACTGTTCAAAATATGCGTTCTATGGCTGTCACTTTGGACCAAATGAGGATGTTTGTTTGGACTTCTTATCTTACTTCTTTTTTATTGGTCTTATCAGTACCAGTTTTGGCTGGTTCTTTGTTATTTTTATTGCTTGATCGTAA…
	KP728036	TTGAATATTGCCTATTATGCTAGGTTCGCCAGAGATGGCTTTTCCTCGTGTTAATGCTCTGTCTTTTTGGTTTACTTTTGTTGCTTTATTGGTTGTCTATCAGTCTTTTTTTGTAGGTGGTGGCCCTGGTAGTAGTTGAACTTTTTATCCTCCTTTAAGTGTTGAAGGTCAACCTGAGATTTCTGTTGACGTTATGATTTTGGGTCTACACACTGTGGGCATTGGATCATTGTTGGGTGCTATTAATTTTATAGTTACTGTTCAAAATATGCGTTCTATGGCTGTCACTTTGGACCAAATGAGGATGTTTGTTTGGACTTCTTATCTTACTTCTTTTTTATTGGTCTTATCAGTACCAGTTTTGGCTGGTTCTTTGTTATTTTTATTGCTTGATCGTAA…
	KP728090	TTGAATATTGCCTATTATGCTAGGTTCGCCAGAGATGGCTTTTCCTCGTGTTAATGCTCTGTCTTTTTGGTTTACTTTTGTTGCTTTATTGGTTGTCTATCAGTCTTTTTTTGTAGGTGGTGGCCCTGGTAGTAGTTGAACTTTTTATCCTCCTTTAAGTGTTGAAGGTCAACCTGAGATTTCTGTTGACGTTATGATTTTGGGTCTACACACTGTGGGCATTGGATCATTGTTGGGTGCTATTAATTTTATAGTTACTGTTCAAAATATGCGTTCTATGGCTGTCACTTTGGACCAAATGAGGATGTTTGTTTGGACTTCTTATCTTACTTCTTTTTTATTGGTCTTATCAGTACCAGTTTTGGCTGGTTCTTTGTTATTTTTATTGCTTGATCGTAA…
	KP728046	TTGGATATTGCCTATTATGCTAGGTTCGCCAGAGATGGCTTTTCCTCGTGTTAATGCTCTGTCTTTTTGGTTTACTTTTGTTGCTTTATTGGTTGTCTATCAGTCTTTTTTTGTAGGTGGTGGCCCTGGTAGTAGTTGAACTTTTTATCCTCCTTTAAGTGTTGAAGGTCAACCTGAGATTTCTGTTGACGTTATGATTTTGGGTCTACACACTGTGGGCATTGGATCATTGTTGGGTGCTATTAATTTTATAGTTACTGTTCAAAATATGCGTTCTATGGCTGTCACTTTGGACCAAATGAGGATGTTTGTTTGGACTTCTTATCTTACTTCTTTTTTATTGGTCTTATCAGTACCAGTTTTGGCTGGTTCTTTGTTATTTTTATTGCTTGATCGTAA…
	KP728051	???????????????TATGCTAGGTTCGCCAGAGATGGCTTTTCCTCGTGTTAATGCTCTGTCTTTTTGGTTTACTTTTGTTGCTTTATTGGTTGTCTATCAGTCTTTTTTTGTAGGTGGTGGCCCTGGTAGTAGTTGAACTTTTTATCCTCCTTTAAGTGTTGAAGGTCAACCTGAGATTTCTGTTGACGTTATGATTTTGGGTCTACACACTGTGGGCATTGGATCATTGTTGGGTGCTATTAATTTTATAGTTACTGTTCAAAATATGCGTTCTATGGCTGTCACTTTGGACCAAATGAGGATGTTTGTTTGGACTTCTTATCTTACTTCTTTTTTATTGGTCTTATCAGTACCAGTTTTGGCTGGTTCTTTGTTATTTTTATTGCTTGATCGTAA…
	KP728029	TTGAATATTGCCTATTATGCTAGGTTCGCCAGAGATGGCTTTTCCTCGTGTTAATGCTCTGTCTTTTTGGTTTACTTTTGTTGCTTTATTGGTTGTCTATCAGTCTTTTTTTGTAGGTGGTGGCCCTGGTAGTAGTTGAACTTTTTATCCTCCTTTAAGTGTTGAAGGTCAACCTGAGATTTCTGTTGACGTTATGATTTTGGGTCTACACACTGTGGGCATTGGATCATTGTTGGGTGCTATTAATTTTATAGTTACTGTTCAAAATATGCGTTCTATGGCTGTCACTTTGGACCAAATGAGGATGTTTGTTTGGACTTCTTATCTTACTTCTTTTTTATTGGTCTTATCAGTRCCAGTTTTGGCTGGTTCTTTGTTATTTTTATTGCTTGATCGTAA…
	KP728042	TTGAATATTGCCTATTATGCTAGGTTCGCCAGAGATGGCTTTTCCTCGTGTTAATGCTCTGTCTTTTTGGTTTACTTTTGTTGCTTTATTGGTTGTCTATCAGTCTTTTTTTGTAGGTGGTGGCCCTGGTAGTAGTTGAACTTTTTATCCTCCTTTAAGTGTTGAAGGTCAACCTGAGATTTCTGTTGACGTTATGATTTTGGGTCTACACACTGTGGGCATTGGATCATTGTTGGGTGCTATTAATTTTATAGTTACTGTTCAAAATATGCGTTCTATGGCTGTCACTTTGGACCAAATGAGGATGTTTGTTTGGACTTCTTATCTTACTTCTTTTTTATTGGTCTTATCAGTGCCAGTTTTGGCTGGTTCTTTGTTATTTTTATTGCTTGATCGTAA…
	KP728031	TTGAATATTGCCTATTATGCTAGGTTCGCCAGAGATGGCTTTTCCTCGTGTTAATGCTCTGTCTTTTTGGTTTACTTTTGTTGCTTTATTGGTTGTCTATCAGTCTTTTTTTGTAGGTGGTGGCCCTGGTAGTAGTTGAACTTTTTATCCTCCTTTAAGTGTTGAAGGTCAACCTGAGATTTCTGTTGACGTTATAATTTTGGGTCTACACACTGTGGGCATTGGATCATTGTTGGGTGCTATTAATTTTATAGTTACTGTTCAAAATATGCGTTCTATGGCTGTCACTTTGGACCAAATGAGGATGTTTGTTTGGACTTCTTATCTTACTTCTTTTTTATTGGTCTTATCAGTACCAGTTTTGGCTGGTTCTTTGTTATTTTTATTGCTTGATCGTAA…
	KP728050	TTGAATATTGCCTATTATGCTAGGTTCGCCAGAGATGGCTTTTCCTCGTGTTAATGCTCTGTCTTTTTGGTTTACTTTTGTTGCTTTATTGGWTGTCTATCAGTCTTTTTTTGTAGGTGGTGGCCCTGGTAGTAGTTGAACTTTTTATCCTCCTTTAAGTGTTGAAGGTCAACCTGAGATTTCTGTTGACGTTATGATTTTGGGTCTACACACTGTGGGCATTGGATCATTGTTGGGTGCTATTAATTTTATAGTTACTGTTCAAAATATGCGTTCTATGGCTGTCACTTTGGACCAAATGAGRATGTTTGTTTGGACTTCTTATCTTACTTCTTTTTTATTGGTCTTATCAGTACCAGTTTTGGCTGGTTCTTTGTTATTTTTATTGCTTGATCGTAA…
	KP728083	TTGAATATTGCCTATTATGCTAGGTTCGCCAGAGATGGCTTTTCCTCGTGTTAATGCTCTGTCTTTTTGGTTTACTTTTGTTGCTTTATTGGTTGTCTATCAGTCTTTTTTTGTAGGTGGTGGTCCTGGTAGTAGTTGAACTTTTTATCCTCCTTTAAGTGTTGAAGGTCAACCTGAGATTTCTGTTGACGTTATGATTTTGGGTCTACACACTGTGGGCATTGGATCATTGTTGGGTGCTATTAATTTTATAGTTACTGTTCAAAATATGCGTTCTATGGCTGTCACTTTGGACCAAATGAGGATGTTTGTTTGGACTTCTTATCTTACTTCTTTTTTATTGGTCTTATCAGTACCAGTTTTGGCTGGTTCTTTGTTATTTTTATTGCTTGATCGTAA…
	KP728045	TTGAATATTGCCTATTATGCTAGGTTCGCCAGAGATGGCTTTTCCTCGTGTTAATGCTCTGTCTTTTTGGTTTACTTTTGTTGCTTTATTGGTTGTCTATCAGTCTTTTTTTGTAGGTGGTGGCCCTGGTAGTAGTTGAACTTTTTATCCTCCTTTAAGTGTTGAAGGTCAACCTGAGATTTCTGTTGACGTTATGATTTTGGGTCTACACACTGTGGGCATTGGATCATTGTTGGGTGCTATTAATTTTATAGTTACTGTTCAAAATATGCGTTCTATGGCTGTCACTTTGGACCAAATGAGGATGTTTGTTTGGACTTCTTATCTTACTTCTTTTTTATTGGTCTTATCAGTACCAGTTTTGGCTGGTTCTTTGTTATTTTTATTGCTTGATCGTAA…
	KP728039	TTGAATATTGCCTATTATGCTAGGTTCGCCAGAGATGGCTTTTCCTCGTGTTAATGCTCTGTCTTTTTGGTTTACTTTTGTTGCTTTATTGGTTGTCTATCAGTCTTTTTTTGTAGGTGGTGGTCCTGGTAGTAGTTGAACTTTTTATCCTCCTTTAAGTGTTGAAGGTCAACCTGAGATTTCTGTTGACGTTATGATTTTGGGTCTACACACTGTGGGCATTGGATCATTGTTGGGTGCTATTAATTTTATAGTTACTGTTCAAAATATGCGTTCTATGGCTGTCACTTTGGACCAAATGAGGATGTTTGTTTGGACTTCTTATCTTACTTCTTTTTTATTGGTCTTATCAGTACCAGTTTTGGCTGGTTCTTTGTTATTTTTATTGCTTGATCGTAA…
	KP728035	TTGAATATTGCCTATTATGCTAGGTTCGCCAGAGATGGCTTTTCCTCGTGTTAATGCTTTGTCTTTTTGGTTTACTTTTGTTGCTCTATTGGTTGTCTATCAGTCTTTTTTTGTAGGTGGTGGCCCTGGTAGTAGTTGAACTTTTTATCCTCCTTTAAGTGTTGAAGGTCAACCTGAGATTTCTGTTGACGTTATGATTTTGGGTCTACACACTGTGGGTATTGGATCATTGTTGGGTGCTATTAATTTTATAGTTACTGTTCAAAATATGCGTTCTATGGCTGTCACTTTGGACCAAATGAGGATGTTTGTTTGGACTTCTTATCTTACTTCTTTTTTATTGGTCTTATCAGTACCAGTTTTGGCTGGTTCTTTGTTATTTTTATTGCTTGATCGTAA…
	KP728052	TTGAATATTGCCTATTATGCTAGGTTCGCCAGAGATGGCTTTTCCTCGTGTTAATGCTTTGTCTTTTTGGTTTACTTTTGTTGCTTTATTGGTTGTCTATCAGTCTTTTTTTGTAGGTGGTGGCCCTGGTAGTAGTTGAACTTTTTATCCTCCTTTAAGTGTTGAAGGTCAACCTGAGATTTCTGTTGACGTTATGATTTTGGGTCTACACACTGTGGGTATTGGATCATTGTTGGGTGCTATTAATTTTATAGTTACTGTTCAAAATATGCGTTCTATGGCTGTCACTTTGGACCAAATGAGGATGTTTGTTTGGACTTCTTATCTTACTTCTTTTTTATTGGTCTTATCAGTACCAGTTTTGGCTGGTTCTTTGTTATTTTTATTGCTTGATCGTAA…
	KP728056	TTGAATATTGCCTATTATGCTAGGTTCGCCAGAGATGGCTTTTCCTCGTGTTAATGCTTTGTCTTTTTGGTTTACTTTTGTTGCTTTATTGGTTGTCTATCAGTCTTTTTTTGTAGGTGGTGGCCCTGGTAGTAGTTGAACTTTTTATCCTCCTTTAAGTGTTGAAGGTCAACCTGAGATTTCTGTTGACGTTATGATTTTGGGTCTACACACTGTGGGTATTGGATCATTGTTGGGTGCTATTAATTTTATAGTTACTGTTCAAAATATGCGTTCTATGGCTGTCACTTTGGACCAAATGAGGATGTTTGTTTGGACTTCTTATCTTACTTCTTTTTTATTGGTCTTATCAGTACCAGTTTTGGCTGGTTCTTTGTTATTTTTATTGCTTGATCGTAA…
	KP728032	TTGAATATTGCCTATTATGCTAGGTTCGCCAGAGATGGCTTTTCCTCGTGTTAATGCTCTGTCTTTTTGGTTTACTTTTGTTGCTTTATTGGTTGTCTATCAGTCTTTTTTTGTAGGTGGTGGCCCTGGTAGTAGTTGAACTTTTTATCCTCCTTTAAGTGTTGAAGGTCAACCTGAGATTTCTGTTGACGTTATGATTTTGGGTCTACACACTGTGGGCATTGGATCATTGTTGGGTGCTATTAATTTTATAGTTACTGTTCAAAATATGCGTTCTATGGCTGTCACTTTGGACCAAATGAGGATGTTTGTTTGGACTTCTTATCTTACTTCTTTTTTATTGGTCTTATCAGTACCAGTTTTGGCTGGTTCTTTGTTATTTTTATTGCTTGATCGTAA…
	KP728053	??????????????????????GGTTCGCCAGAGATGGCTTTTCCTCGTGTTAATGCTCTGTCTTTTTGGTTTACTTTTGTTGCTTTATTGGTTGTCTATCAGTCTTTTTTTGTAGGTGGTGGCCCTGGTAGTAGTTGAACTTTTTATCCTCCTTTAAGTGTTGAAGGTCAACCTGAGATTTCTGTTGACGTTATGATTTTGGGTCTACACACTGTGGGCATTGGATCATTGTTGGGTGCTATTAATTTTATAGTTACTGTTCAAAATATGCGTTCTATGGCTGTCACTTTGGACCAAATGAGGATGTTTGTTTGGACTTCTTATCTTACTTCTTTTTTATTGGTCTTATCAGTACCAGTTTTGGCTGGTTCTTTGTTATTTTTATTGCTTGATCGTAA…
	KP728041	TTGAATATTGCCYATTATGCTAGGTTCGCCAGAGATGGCTTTTCCTCGTGTTAATGCTCTGTCTTTTTGGTTTACTTTTGTTGCTTTATTGGTTGTCTATCAGTCTTTTTTTGTAGGTGGTGGCCCTGGTAGTAGTTGAACTTTTTATCCTCCTTTAAGTGTTGAAGGTCAACCTGAGATTTCTGTTGACGTTATGATTTTGGGTCTACACACTGTGGGCATTGGATCATTGTTGGGTGCTATTAATTTTATAGTTACTGTTCAAAATATGCGTTCTATGGCTGTCACTTTGGACCAAATGAGGATGTTTGTTTGGACTTCTTATCTTACTTCTTTTTTATTGGTCTTATCAGTACCAGTTTTGGCTGGTTCTTTGTTATTTTTATTGCTTGATCGTAA…
	KP728037	TTGAATATTGCCCATTATGCTAGGTTCGCCAGAGATGGCTTTTCCTCGTGTTAATGCTCTGTCTTTTTGGTTTACTTTTGTTGCTTTATTGGTTGTCTATCAGTCTTTTTTTGTAGGTGGTGGCCCTGGTAGTAGTTGAACTTTTTATCCTCCTTTAAGTGTTGAAGGTCAACCTGAGATTTCTGTTGACGTTATGATTTTGGGTCTACACACTGTGGGCATTGGATCATTGTTGGGTGCTATTAATTTTATAGTTACTGTTCAAAATATGCGTTCTATGGCTGTCACTTTGGACCAAATGAGGATGTTTGTTTGGACTTCTTATCTTACTTCTTTTTTATTGGTCTTATCAGTGCCAGTTTTGGCTGGTTCTTTGTTATTTTTATTGCTTGATCGTAA…
	KP728055	TTGAATATTGCCCATTATGCTAGGTTCGCCAGAGATGGCTTTTCCTCGTGTTAATGCTCTGTCTTTTTGGTTTACTTTTGTTGCTTTATTGGTTGTCTATCAGTCTTTTTTTGTAGGTGGTGGCCCTGGTAGTAGTTGAACTTTTTATCCTCCTTTAAGTGTTGAAGGTCAACCTGAGATTTCTGTTGACGTTATGATTTTGGGTCTACACACTGTGGGCATTGGATCATTGTTGGGTGCTATTAATTTTATAGTTACTGTTCAAAATATGCGTTCTATGGCTGTCACTTTGGACCAAATGAGGATGTTTGTTTGGACTTCTTATCTTACTTCTTTTTTATTGGTCTTATCAGTGCCAGTTTTGGCTGGTTCTTTGTTATTTTTATTGCTTGATCGTAA…
	KP728092	TTGAATATTGCCCATTATGCTAGGTTCGCCAGAGATGGCTTTTCCTCGTGTTAATGCTCTGTCTTTTTGGTTTACTTTTGTTGCTTTATTGGTTGTCTATCAGTCTTTTTTTGTAGGTGGTGGCCCTGGTAGTAGTTGAACTTTTTATCCTCCTTTAAGTGTTGAAGGTCAACCTGAGATTTCTGTTGACGTTATGATTTTGGGTCTACACACTGTGGGCATTGGATCATTGTTGGGTGCTATTAATTTTATAGTTACTGTTCAAAATATGCGTTCTATGGCTGTCACTTTGGACCAAATGAGGATGTTTGTTTGGACTTCTTATCTTACTTCTTTTTTATTGGTCTTATCAGTGCCAGTTTTGGCTGGTTCTTTGTTATTTTTATTGCTTGATCGTAA…
	KP728086	TTGAATATTGCCCATTATGCTAGGTTCGCCAGAGATGGCTTTTCCTCGTGTTAATGCTCTGTCTTTTTGGTTTACTTTTGTTGCTTTATTGGTTGTCTATCAGTCTTTTTTTGTAGGTGGTGGCCCTGGTAGTAGTTGAACTTTTTATCCTCCTTTAAGTGTTGAAGGTCAACCTGAGATTTCTGTTGACGTTATGATTTTGGGTCTACACACTGTGGGCATTGGATCATTGTTGGGTGCTATTAATTTTATAGTTACTGTTCAAAATATGCGTTCTATGGCTGTCACTTTGGACCAAATGAGGATGTTTGTTTGGACTTCTTATCTTACTTCTTTTTTATTGGTCTTATCAGTGCCAGTTTTGGCTGGTTCTTTGTTATTTTTATTGCTTGATCGTAA…
	KP728040	TTGAATATTGCCCATTATGCTAGGTTCGCCAGAGATGGCTTTTCCTCGTGTTAATGCTCTGTCTTTTTGGTTTACTTTTGTTGCTTTATTGGTTGTCTATCAGTCTTTTTTTGTAGGTGGTGGCCCTGGTAGTAGTTGAACTTTTTATCCTCCTTTAAGTGTTGAAGGTCAACCTGAGATTTCTGTTGACGTTATGATTTTGGGTCTRCACACTGTGGGCATTGGATCATTGTTGGGTGCTATTAATTTTATAGTTACTGTTCAAAATATGCGTTCTATGGCTGTCACTTTGGACCAAATGAGGATGTTTGTTTGGACTTCTTATCTTACTTCTTTTTTATTGGTTTTATCAGTACCAGTTTTGGCTGGTTCTTTGTTATTTTTATTGCTTGATCGTAA…
	KP728049	TTGAATATTGCCTATTATACTAGGTTCGCCAGAGATGGCTTTTCCTCGTGTTAATGMTCTGTCTTTTTGGTTTACTTTTGTTGCTTTATTGGTTGTCTATCAGTCTTTTTTTGTAGGTGGTGGTCCTGGTAGTAGTTGAACTTTTTATCCTCCTTTAAGTGTTGAAGGTCAACCTGAGATTTCTGTTGACGTTATGATTTTGGGTCTACACACTGTGGGCATTGGATCATTGTTGGGTGCTATTAATTTTATAGTTACTGTTCAAAATATGCGTTCTATGGCTGTCACTTTGGACCAAATGAGGATGTTTGTTTGGACTTCTTATCTTACTTCTTTTTTATTGGTCTTATCAGTACCAGTTTTGGCTGGTTCTTTGTTATTTTTATTGCTTGATCGTAA…
	KP728034	????????????????????????????????????GGCTTTTCCTCGTGTTAATGCTCTGTCTTTTTGGTTTACTTTTGTTGCTTTATTGGTTGTCTATCAGTCTTTTTTTGTAGGTGGTGGCCCTGGTAGTAGTTGAACTTTTTATCCTCCCTTAAGTGTTGAAGGTCAACCTGAGATTTCTGTTGACGTTATGATTTTGGGTCTACACACTGTGGGCATTGGATCATTGTTGGGTGCTATTAATTTTATAGTTACTGTTCAAAATATGCGTTCTATGGCTGTCACTTTGGACCAAATGAGGATGTTTGTTTGGACTTCTTATCTTACTTCTTTTTTATTGGTCTTATCAGTGCCAGTTTTGGCTGGTTCTTTGTTATTTTTATTGCTTGATCGTAA…
	KP728082	??????????????TTATGCTAGGTTCGCCAGAGATGGCTTTTCCTCGTGTTAATGCTCTGTCTTTTTGGTTTACTTTTGTTGCTTTATTGGTTGTCTATCAGTCTTTTTTTGTAGGTGGTGGCCCTGGTAGTAGTTGAACTTTTTATCCTCCCTTAAGTGTTGAAGGTCAACCTGAGATTTCTGTTGACGTTATGATTTTGGGTCTACACACTGTGGGCATTGGATCATTGTTGGGTGCTATTAATTTTATAGTTACTGTTCAAAATATGCGTTCTATGGCTGTCACTTTGGACCAAATGAGGATGTTTGTTTGGACTTCTTATCTTACTTCTTTTTTATTGGTTTTATCAGTACCAGTTTTGGCTGGTTCTTTGTTATTTTTATTGCTTGATCGTAA…
	KP728044	TTGAATATTGCCTATTATGCTAGGTTCGCCAGAGATGGCTTTTCCTCGTGTTAATGCTCTGTCTTTTTGGTTTACTTTTGTTGCTTTATTGGTTGTCTATCAGTCTTTTTTTGTAGGTGGTGGCCCTGGTAGTAGTTGAACTTTTTATCCTCCTTTAAGTGTTGAAGGTCAACCTGAGATTTCTGTTGACGTTATGATTTTGGGTCTACACACTGTGGGCATTGGATCATTGTTGGGTGCTATTAATTTTATAGTTACTGTTCAAAATATGCGTTCTATGGCTGTCACTTTGGACCAAATGAGGATGTTTGTTTGGACTTCTTATCTTACTTCTTTTTTATTGGTCTTATCAGTACCAGTTTTGGCTGGTTCTTTGTTATTTTTATTGCTTGATCGTAA…
	KP728047	TTGAATATTGCCTATTATGCTAGGTTCGCCAGAGATGGCTTTTCCTCGTGTTAATGCTCTGTCTTTTTGGTTTACTTTTGTTGCTTTATTGGTTGTCTATCAGTCTTTTTTTGTAGGTGGTGGCCCTGGTAGTAGTTGAACTTTTTATCCTCCTTTAAGTGTTGAAGGTCAACCTGAGATTTCTGTTGACGTTATGATTTTGGGTCTACACACTGTGGGCATTGGATCATTGTTGGGTGCTATTAATTTTATAGTTACTGTTCAAAATATGCGTTCTATGGCTGTCACTTTGGACCAAATGAGGATGTTTGTTTGGACTTCTTATCTTACTTCTTTTTTATTGGTCTTATCAGTACCAGTTTTGGCTGGTTCTTTGTTATTTTTATTGCTTGATCGTAA…
	KP728054	TTGAATATTGCCTATTATGCTAGGTTCGCCAGAGATGGCTTTTCCTCGTGTTAATGCTCTGTCTTTTTGGTTTACTTTTGTTGCTTTATTGGTTGTCTATCAGTCTTTTTTTGTAGGTGGTGGCCCTGGTAGTAGTTGAACTTTTTATCCTCCTTTAAGTGTTGAAGGTCAACCTGAGATTTCTGTTGACGTTATGATTTTGGGTCTACACACTGTGGGCATTGGATCATTGTTGGGTGCTATTAATTTTATAGTTACTGTTCAAAATATGCGTTTTATGGCTGTCACTTTGGACCAAATGAGGATGTTTGTTTGGACTTCTTATCTTACTTCTTTTTTATTGGTCTTATCAGTACCAGTTTTGGCTGGTTCTTTGTTATTTTTATTGCTTGATCGTAA…
	KP728038	????????????????????????????????????GGCTTTTCCTCGTGTTAATGCTCTGTCTTTTTGGTTTACTTTTGTTGCTTTATTGGTTGTCTATCAGTCTTTTTTTGTAGGTGGTGGCCCTGGTAGTAGTTGAACTTTTTATCCTCCTTTAAGTGTTGAAGGTCAACCTGAGATTTCTGTTGACGTTATGATTTTGGGTCTACACACTGTGGGCATTGGATCATTGTTGGGTGCTATTAATTTTATAGTTACTGTTCAAAATATGCGTTCTATGGCTGTCACTTTGGACCAAATGAGGATGTTTGTTTGGACTTCTTATCTTACTTCTTTTTTACTGGTCTTATCAGTGCCAGTTTTGGCTGGTTCTTTGTTATTTTTATTGCTTGATCGTAG…
	KP728081	TTGAATATTGCCTATTATGCTAGGTTCGCCAGAGATGGCTTTTCCTCGTGTTAATGCTCTATCTTTTTGGTTTACTTTTGTTGCTTTATTGGTTGTCTATCAGTCTTTTTTTGTAGGTGGTGGCCCTGGTAGTAGTTGAACTTTTTATCCTCCTTTAAGTGTCGAAGGTCAACCTGAGATTTCTGTTGACGTTATGATTTTGGGTCTACACACTGTGGGCATTGGATCATTGTTGGGTGCTATTAATTTTATAGTTACTGTTCAAAATATGCGTTCTATGGCTGTCACTTTGGACCAAATGAGGATGTTTGTTTGGACTTCTTATCTTACTTCTTTTTTATTGGTCTTATCAGTACCAGTTTTGGCTGGTTCTTTGTTATTTTTATTGCTTGATCGTAA…
	KP728071	????????????????????????????????????GGCTTTTCCTCGTGTTAATGCTCTGTCTTTTTGGTTTACTTTTGTTGCTTTATTGGTTGTCTATCAGTCTTTTTTTGTAGGTGGTGGCCCTGGTAGTAGTTGAACTTTTTATCCTCCTTTAAGTGTTGAAGGTCAACCTGAGATTTCTGTTGACGTTATGATTTTGGGTCTACACACTGTGGGCATTGGATCATTGTTGGGTGCTATTAATTTTATAGTTACTGTTCAAAATATGCGTTCTATGGCTGTCACTTTGGACCAAATGAGGATGTTTGTTTGGACTTCTTATCTTACTTCTTTTTTATTGGTCTTATCAGTACCAGTTTTGGCTGGTTCTTTGTTATTTTTATTGCTTGATCGTAA…
	KP728033	TTGGATATTGCCTATTATGCTAGGTTCGCCAGAGATGGCTTTTCCTCGTGTTAATGCTTTATCTTTTTGGTTTACTTTTGTTGCTTTATTGGTTGTCTATCAGTCTTTTTTTGTAGGTGGTGGTCCTGGTAGTAGTTGAACTTTTTATCCTCCTTTAAGTGTTGAAGGTCAACCTGAGATTTCTGTTGACGTTATGATTTTGGGTCTACACACTGTGGGCATTGGATCATTGTTGGGTGCTATTAATTTTATAGTTACTGTTCAAAATATGCGTTCTATGGCTGTCACTTTGGACCAAATAAGGATGTTTGTTTGGACTTCTTATCTTACTTCTTTTTTATTGGTTTTATCAGTGCCAGTTTTGGCTGGCTCTTTGTTATTTTTATTGCTTGATCGTAA…
	KP728048	TTGGATATTGCCTATTATGCTAGGTTCGCCAGAGATGGCTTTTCCTCGTGTTAATGCTTTGTCTTTTTGGTTTACTTTTGTTGCTTTATTGGTTGTCTATCAGTCTTTTTTTGTAGGTGGTGGTCCTGGTAGTAGTTGAACTTTTTATCCTCCTTTAAGTGTTGAAGGTCAACCTGAGATTTCTGTTGACGTTATGATTTTGGGTTTACACACTGTGGGCATTGGATCATTGTTGGGTGCTATTAATTTTATAGTTACTGTTCAAAATATGCGTTCTATGGCTGTTACTTTGGACCAAATAAGGATGTTTGTTTGGACTTCTTATCTTACTTCTTTTTTATTGGTTTTATCAGTGCCAGTTTTGGCTGGCTCTTTGTTATTTTTATTGCTTGATCGTAA…
	KP728091	TTGGATATTGCCTATTATGCTAGGTTCGCCAGAGATGGCTTTTCCTCGTGTTAATGCTTTGTCTTTTTGGTTTACTTTTGTTGCTTTATTGGTTGTCTATCAGTCTTTTTTTGTAGGTGGTGGTCCTGGTAGTAGTTGAACTTTTTATCCTCCTTTAAGTGTTGAAGGTCAACCTGAGATTTCTGTTGACGTTATGATTTTGGGTTTACACACTGTGGGCATTGGATCATTGTTGGGTGCTATTAATTTTATAGTTACTGTTCAAAATATGCGTTCTATGGCTGTCACTTTGGACCAAATAAGGATGTTTGTTTGGACTTCTTATCTTACTTCTTTTTTATTGGTTTTATCAGTGCCAGTTTTGGCTGGCTCTTTGTTATTTTTATTGCTTGATCGTAA…
	KP728043	TTGGATATTGCCTATTATGCTAGGTTCACCAGAGATGGCTTTTCCTCGTGTTAATGCTTTGTCTTTTTGGTTTACTTTTGTTGCCTTATTGGTTGTCTATCAGTCTTTTTTTGTAGGTGGTGGTCCTGGTAGTAGTTGAACTTTTTATCCTCCTTTAAGTGTTGAAGGTCAACCTGAGATTTCTGTTGACGTTATGATTTTGGGTTTACACACTGTGGGCATTGGATCATTGTTGGGTGCTATTAATTTTATAGTTACTGTTCAAAATATGCGTTCTATGGCTGTTACTTTGGACCAAATAAGGATGTTTGTTTGGACTTCTTATCTTACTTCTTTTTTATTGGTTTTATCAGTGCCAGTTTTGGCTGGCTCTTTGTTATTTTTATTGCTTGATCGTAA…
	KP728030	TTGGATATTACCTATTATGTTGGGTTCGCCAGAGATGGCTTTTCCTCGTGTCAATGCTTTATCTTTTTGGTTTACTTTTGTTGCTTTATTGGTTGTTTATCAGTCTTTTTTTGTAGGTGGTGGTCCTGGTAGTAGTTGAACTTTTTATCCTCCTCTAAGTGTTGAAGGTCAACCCGAGATTTCTGTTGATGTTATGATTTTGGGTTTACATACTGTGGGTATTGGGTCATTGTTAGGTGCTATTAATTTTATGGTTACTGTTCAAAATATGCGTTCTATAGCTGTTACTTTGGACCAAATGAGGATGTTTGTTTGGACTTCTTATCTTACTTCTTTTTTATTGGTTTTATCGGTCCCAGTTTTGGCTGGTTCTTTGTTATTTTTATTGCTTGATCGTAA…
	KP728063	TTGGATATTACCTATTATGTTGGGTTCGCCAGAGATGGCTTTTCCTCGTGTCAATGCTTTATCTTTTTGGTTTACTTTTGTTGCTTTATTGGTTGTTTATCAGTCTTTTTTTGTAGGTGGTGGCCCTGGTAGTAGTTGAACTTTTTATCCTCCTCTAAGTGTTGAAGGTCAACCCGAGATTTCTGTTGATGTTATGATTTTGGGTTTACATACTGTGGGTATTGGGTCATTGTTAGGTGCTATTAATTTTATGGTTACTGTTCAAAATATGCGTTCTATAGCTGTTACTTTGGACCAAATGAGGATGTTTGTTTGGACTTCTTATCTTACTTCTTTTTTATTGGTTTTATCGGTTCCAGTTTTGGCTGGTTCTTTGTTATTTTTATTGCTTGATCGTAA…
	KP728065	TTGGATATTACCTATTATGTTGGGTTCGCCAGAGATGGCTTTTCCTCGTGTCAATGCTTTATCTTTTTGGTTTACTTTTGTTGCTTTATTGGTTGTTTATCAGTCTTTTTTTGTAGGTGGTGGTCCTGGTAGTAGTTGAACTTTTTATCCTCCTCTAAGTGTTGAAGGTCAACCCGAGATTTCTGTTGATGTTATGATTTTGGGTTTACATACTGTGGGTATTGGGTCATTGTTAGGTGCTATTAATTTTATGGTTACTGTTCAAAATATGCGTTCTATAGCTGTTACTTTGGACCAAATGAGGATGTTTGTTTGGACTTCTTATCTTACTTCTTTTTTATTGGTTTTATCGGTTCCAGTTTTGGCTGGTTCTTTGTTATTTTTATTGCTTGATCGTAA…
	KP728074	TTGGATATTACCTATTATGTTGGGTTCGCCAGAGATGGCTTTTCCTCGTGTCAATGCTTTATCTTTTTGGTTTACTTTTGTTGCTTTATTGGTTGTTTATCAGTCTTTTTTTGTAGGTGGTGGTCCTGGTAGTAGTTGAACTTTTTATCCTCCTCTAAGTGTTGAAGGTCAACCCGAGATTTCTGTTGATGTTATGATTTTGGGTTTACATACTGTGGGTATTGGGTCATTGTTAGGTGCTATTAATTTTATGGTTACTGTTCAAAATATGCGTTCTATAGCTGTTACTTTGGACCAAATGAGGATGTTTGTTTGGACTTCTTATCTTACTTCTTTTTTATTGGTTTTATCGGTTCCAGTTTTGGCTGGTTCTTTGTTATTTTTATTGCTTGATCGTAA…
	KP728076	TTGGATATTACCTATTATGTTGGGTTCGCCAGAGATGGCTTTTCCTCGTGTCAATGCTTTATCTTTTTGGTTTACTTTTGTTGCTTTATTGGTTGTTTATCAGTCTTTTTTTGTAGGTGGTGGTCCTGGTAGTAGTTGAACTTTTTATCCTCCTCTAAGTGTTGAAGGTCAACCCGAGATTTCTGTTGATGTTATGATTTTGGGTTTACATACTGTGGGTATTGGGTCATTGTTAGGTGCTATTAATTTTATGGTTACTGTTCAAAATATGCGTTCTATAGCTGTTACTTTGGACCAAATGAGGATGTTTGTTTGGACTTCTTATCTTACTTCTTTTTTATTGGTTTTATCGGTTCCAGTTTTGGCTGGTTCTTTGTTATTTTTATTGCTTGATCGTAA…
	KP728079	TTGGATATTACCTATTATGTTGGGTTCGCCAGAGATGGCTTTTCCTCGTGTCAATGCTTTATCTTTTTGGTTTACTTTTGTTGCTTTATTGGTTGTTTATCAGTCTTTTTTTGTAGGTGGTGGTCCTGGTAGTAGTTGAACTTTTTATCCTCCTCTAAGTGTTGAAGGTCAACCCGAGATTTCTGTTGATGTTATGATTTTGGGTTTACATACTGTGGGTATTGGGTCATTGTTAGGTGCTATTAATTTTATGGTTACTGTTCAAAATATGCGTTCTATAGCTGTTACTTTGGACCAAATGAGGATGTTTGTTTGGACTTCTTATCTTACTTCTTTTTTATTGGTTTTATCGGTTCCAGTTTTGGCTGGTTCTTTGTTATTTTTATTGCTTGATCGTAA…
	KP728080	TTGGATATTACCTATTATGTTGGGTTCGCCAGAGATGGCTTTTCCTCGTGTCAATGCTTTATCTTTTTGGTTTACTTTTGTTGCTTTATTGGTTGTTTATCAGTCTTTTTTTGTAGGTGGTGGTCCTGGTAGTAGTTGAACTTTTTATCCTCCTCTAAGTGTTGAAGGTCAACCCGAGATTTCTGTTGATGTTATGATTTTGGGTTTACATACTGTGGGTATTGGGTCATTGTTAGGTGCTATTAATTTTATGGTTACTGTTCAAAATATGCGTTCTATAGCTGTTACTTTGGACCAAATGAGGATGTTTGTTTGGACTTCTTATCTTACTTCTTTTTTATTGGTTTTATCGGTTCCAGTTTTGGCTGGTTCTTTGTTATTTTTATTGCTTGATCGTAA…
	KP728093	TTGGATATTACCTATTATGTTGGGTTCGCCAGAGATGGCTTTTCCTCGTGTCAATGCTTTATCTTTTTGGTTTACTTTTGTTGCTTTATTGGTTGTTTATCAGTCTTTTTTTGTAGGTGGTGGTCCTGGTAGTAGTTGAACTTTTTATCCTCCTCTAAGTGTTGAAGGTCAACCCGAGATTTCTGTTGATGTTATGATTTTGGGTTTACATACTGTGGGTATTGGGTCATTGTTAGGTGCTATTAATTTTATGGTTACTGTTCAAAATATGCGTTCTATAGCTGTTACTTTGGACCAAATGAGGATGTTTGTTTGGACTTCTTATCTTACTTCTTTTTTATTGGTTTTATCGGTTCCAGTTTTGGCTGGTTCTTTGTTATTTTTATTGCTTGATCGTAA…
	KP728069	TTGGATATTACCTATTATGTTGGGTTCGCCAGAGATGGCTTTTCCTCGTGTCAATGCTTTATCTTTTTGGTTTACTTTTGTTGCTTTATTGGTTGTTTATCAGTCTTTTTTTGTAGGTGGTGGTCCTGGTAGTAGTTGAACTTTTTATCCTCCTCTAAGTGTTGAAGGTCAACCCGAGATTTCTGTTGATGTTATGATTTTGGGTTTACATACTGTGGGTATTGGGTCATTGTTAGGTGCTATTAATTTTATGGTTACTGTTCAAAATATGCGTTCTATGGCTGTTACTTTGGACCAAATGAGGATGTTTGTTTGGACTTCTTATCTTACTTCTTTTTTATTGGTTTTATCGGTTCCAGTTTTGGCTGGTTCTTTGTTATTTTTATTGCTTGATCGTAA…
	KP728073	TTGGATATTACCTATTATGTTGGGTTCGCCAGAGATGGCTTTTCCTCGTGTCAATGCTTTATCTTTTTGGTTTACTTTTGTTGCTTTATTGGTTGTTTATCAGTCTTTTTTTGTAGGTGGTGGTCCTGGTAGTAGTTGAACTTTTTATCCTCCTCTAAGTGTTGAAGGTCAACCCGAGATTTCTGTTGATGTTATGATTTTGGGTTTACATACTGTGGGTATTGGGTCATTGTTAGGTGCTATTAATTTTATGGTTACTGTTCAAAATATGCGTTCTATAGCTGTTACTTTGGACCAAATGAGAATGTTTGTTTGGACTTCTTATCTTACTTCTTTTTTATTGGTTTTATCGGTTCCAGTTTTGGCTGGTTCTTTGTTATTTTTATTGCTTGATCGTAA…
	KP728078	TTGGATATTACCTATTATGTTGGGTTCGCCAGAGATGGCTTTTCCTCGTGTCAATGCTTTATCTTTTTGGTTTACTTTTGTTGCTTTATTGGTTGTTTATCAGTCTTTTTTTGTAGGTGGTGGTCCTGGTAGTAGTTGAACTTTTTATCCTCCTCTAAGTGTTGAAGGTCAACCCGAGATTTCTGTTGATGTTATGATTTTGGGTTTACATACTGTGGGTATTGGGTCATTGTTAGGTGCTATTAATTTTATGGTTACTGTTCAAAATATGCGTTCTATAGCTGTTACTTTGGACCAAATGAGAATGTTTGTTTGGACTTCTTATCTTACTTCTTTTTTATTGGTTTTATCGGTTCCAGTTTTGGCTGGTTCTTTGTTATTTTTATTGCTTGATCGTAA…
	KP728085	TTGGATATTACCTATTATGTTGGGTTCGCCAGAGATGGCTTTTCCTCGTGTTAATGCTTTATCTTTTTGGTTTACTTTTGTTGCTTTATTGGTTGTTTATCAGTCTTTTTTTGTAGGTGGTGGTCCTGGTAGTAGTTGAACTTTTTATCCTCCTCTAAGTGTTGAAGGTCAACCCGAGATTTCTGTTGATGTTATGATTTTGGGTTTACATACTGTGGGTATTGGGTCATTGTTAGGTGCTATTAATTTTATGGTTACTGTTCAAAATATGCGTTCTATAGCTGTTACTTTGGACCAAATGAGGATGTTTGTTTGGACTTCTTATCTTACTTCTTTTTTATTGGTTTTATCGGTTCCAGTTTTGGCTGGTTCTTTGTTATTTTTATTGCTTGATCGTAA…
	KP728064	TTGGATATTACCTATTATGTTGGGTTCGCCAGAGATGGCTTTTCCTCGTGTCAATGCTTTATCTTTTTGGTTTACTTTTGTTGCTTTATTGGTTGTTTATCAGTCTTTTTTTGTAGGTGGTGGTCCTGGTAGTAGTTGAACTTTTTATCCTCCTCTAAGTGTTGAAGGTCAACCCGAGATTTCTGTTGATGTTATGATTTTGGGTTTACATACTGTGGGTATTGGGTCATTGTTAGGTGCTATTAATTTTATGGTTACTGTTCAAAATATGCGTTCTATAGCTGTTACTTTGGACCAAATGAGGATGTTTGTTTGGACTTCTTATCTTACTTCTTTTTTATTGGTTTTATCGGTTCCAGTTTTGGCTGGTTCTTTGTTATTTTTATTGCTTGATCGTAA…
	KP728066	TTGGATATTACCTATTATGTTGGGTTCGCCAGAGATGGCTTTTCCTCGTGTCAATGCTTTATCTTTTTGGTTTACTTTTGTTGCTTTATTGGTTGTTTATCAGTCTTTTTTTGTAGGTGGTGGTCCTGGTAGTAGTTGAACTTTTTATCCTCCTCTAAGTGTTGAAGGTCAACCCGAGATTTCTGTTGATGTTATGATTTTGGGTTTACATACTGTGGGTATTGGGTCATTGTTAGGTGCTATTAATTTTATGGTTACTGTTCAAAATATGCGTTCTATAGCTGTTACTTTGGACCAAATGAGGATGTTTGTTTGGACTTCTTATCTTACTTCTTTTTTATTGGTTTTATCGGTTCCAGTTTTGGCTGGTTCTTTGTTATTTTTATTGCTTGATCGTAA…
	KP728067	TTGGATATTACCTATTATGTTGGGTTCGCCAGAGATGGCTTTTCCTCGTGTCAATGCTTTATCTTTTTGGTTTACTTTTGTTGCTTTATTGGTTGTTTATCAGTCTTTTTTTGTAGGTGGCGGTCCTGGTAGTAGTTGAACTTTTTACCCTCCTCTAAGTGTTGAAGGTCAACCCGAGATTTCTGTTGATGTTATGATTTTGGGTTTACATACTGTGGGTATTGGGTCATTGTTAGGTGCTATTAATTTTATGGTTACTGTTCAAAATATGCGTTCTATAGCTGTTACTTTGGACCAAATGAGGATGTTTGTTTGGACTTCTTATCTTACTTCTTTTTTATTGGTTTTATCGGTTCCAGTTTTGGCTGGTTCTTTGTTATTTTTATTGCTTGATCGTAA…
	KP728075	TTGGATATTACCTATTATGTTGGGTTCGCCAGAGATGGCTTTTCCTCGTGTCAATGCTTTATCTTTTTGGTTTACTTTTGTTGCTTTATTGGTTGTTTATCAGTCTTTTTTTGTAGGTGGTGGTCCTGGTAGTAGTTGAACTTTTTATCCTCCTCTAAGTGTTGAAGGTCAACCCGAGATTTCTGTTGATGTTATGATTTTGGGTTTACATACTGTTGGTATTGGGTCATTGTTAGGTGCTATTAATTTTATGGTTACTGTTCAAAATATGCGTTCTATAGCTGTTACTTTGGACCAAATGAGGATGTTTGTTTGGACTTCTTATCTTACTTCTTTTTTATTGGTTTTATCGGTTCCAGTTTTGGCTGGTTCTTTGTTATTTTTATTGCTTGATCGTAA…
	KP728068	TTGGATATTACCTATTATGTTGGGTTCGCCAGAGATGGCTTTTCCTCGTGTCAATGCTTTATCTTTTTGGTTTACTTTTGTTGCTTTATTGGTTGTTTATCAGTCTTTTTTTGTGGGTGGTGGTCCTGGTAGTAGTTGAACTTTTTATCCTCCTCTAAGTGTTGAAGGTCAACCCGAGATTTCTGTTGATGTTATGATTTTGGGTTTACATACTGTGGGTATTGGGTCATTGTTAGGTGCTATTAATTTTATGGTTACTGTTCAAAATATGCGTTCTATAGCTGTTACTTTGGACCAAATGAGAATGTTTGTTTGGACTTCTTATCTTACTTCTTTTTTATTGGTTTTATCGGTTCCAGTTTTGGCTGGTTCTTTGTTATTTTTATTGCTTGATCGTAA…
	KP728089	TTGGATATTACCTATTATGTTGGGTTCGCCAGAGATGGCTTTTCCTCGTGTCAATGCTTTATCTTTTTGGTTTACTTTTGTTGCTTTATTGGTTGTTTATCAGTCTTTTTTTGTAGGTGGTGGTCCTGGTAGTAGTTGAACTTTTTATCCTCCTCTAAGTGTTGAAGGTCAACCCGAGATTTCTGTTGATGTTATGATTTTGGGTTTACACACTGTGGGTATTGGGTCATTGTTAGGTGCTATTAATTTTATGGTTACTGTTCAAAATATGCGTTCTATAGCTGTTACTTTGGACCAAATGAGAATGTTTGTTTGGACTTCTTATCTTACTTCTTTTTTATTGGTTTTATCGGTTCCAGTTTTGGCTGGTTCTTTGTTATTTTTATTGCTTGATCGTAA…
	KP728094	TTGGATATTACCTATTATGTTGGGTTCGCCAGAGATGGCTTTTCCTCGTGTCAATGCTTTATCTTTTTGGTTTACTTTTGTTGCTTTATTGGTTGTTTATCAGTCTTTTTTTGTAGGTGGTGGTCCTGGTAGTAGTTGAACTTTTTATCCTCCTCTAAGTGTCGAAGGTCAACCCGAGATTTCTGTTGATGTTATGATTTTGGGTTTACATACTGTGGGTATTGGGTCATTGTTAGGTGCTATTAATTTTATGGTCACTGTTCAAAATATGCGTTCTATAGCTGTTACTTTGGACCAAATGAGAATGTTTGTTTGGACTTCTTATCTTACTTCTTTTTTATTGGTTTTATCGGTTCCAGTTTTGGCTGGTTCTTTGTTATTTTTATTGCTTGATCGTAA…
	KP728077	TTGGATATTACCTATTATGTTGGGTTCGCCAGAGATGGCTTTTCCTCGTGTCAATGCTTTATCTTTTTGGTTTACTTTTGTTGCTTTATTGGTTGTTTATCAGTCTTTTTTTGTAGGTGGTGGTCCTGGTAGTAGTTGAACTTTTTATCCTCCTCTAAGTGTTGAAGGTCAACCCGAGATTTCTGTTGATGTTATGATTTTGGGTTTACATACTGTGGGTATTGGGTCATTGTTAGGTGCTATTAATTTTATGGTTACTGTTCAAAATATGCGTTCTATAGCTGTTACTTTGGACCAAATGAGAATGTTTGTTTGGACTTCTTATCTTACTTCTTTTTTATTGGTTTTATCGGTTCCAGTTTTGGCTGGTTCTTTGTTATTTTTATTGCTTGATCGTAA…
	KP728059	CTGGATATTGCCTATTATGTTGGGTTCTCCAGAGATGGCTTTTCCTCGTGTTAATGCTTTATCTTTTTGGTTTACTTTTGTTGCTTTATTGGTTGTTTATCAGTCTTTTTTTGTAGGTGGTGGCCCTGGTAGTAGTTGGACCTTTTATCCTCCCTTAAGTATTGAAGGTCAACCTGAGATTTCTGTTGATGTTATGATTCTGGGTTTACATACTGTGGGTATTGGGTCATTGTTAGGTGCTATTAATTTTATGGTTACTGTTCAAAATATGCGCTCTATAGCTGTTACTTTGGATCAAATGAGGATGTTTGTTTGGACTTCTTATCTTACTTCTTTTTTATTGGTTTTATCAGTACCAGTTTTGGCTGGTTCTTTGTTATTTTTATTGCTTGATCGTAA…
	KP728070	CTGGATATTGCCTATTATGTTGGGTTCTCCAGAGATGGCTTTTCCTCGTGTTAATGCTTTATCTTTTTGGTTTACTTTTGTTGCTTTATTGGTTGTTTATCAGTCTTTTTTTGTAGGTGGCGGCCCTGGTAGTAGTTGGACTTTTTATCCTCCTCTAAGTGTTGAAGGTCAACCTGAGATTTCTGTTGATGTTATGATTTTGGGCTTACATACTGTGGGTATTGGGTCATTGTTAGGTGCTATTAATTTTATGGTTACTGTTCAAAATAYGCGTTCTATAGCTGTTACTTTGGATCAAATGAGGATGTTTGTTTGGACTTCTTACCTTACTTCTTTTTTATTGGTTTTATCAGTGCCAGTTTTGGCTGGCTCTTTGTTATTTTTATTGCTTGATCGTAA…
	KP728072	CTGGATATTGCCTATTATGTTGGGTTCTCCAGAGATGGCTTTTCCTCGTGTTAATGCTTTATCTTTTTGGTTTACTTTTGTTGCTTTATTGGTTGTTTATCAGTCTTTTTTTGTAGGTGGCGGCCCTGGTAGTAGTTGGACTTTTTATCCTCCTCTAAGTGTTGAAGGTCAACCTGAGATTTCTGTTGATGTTATGATTTTGGGCTTACATACTGTGGGTATTGGGTCATTGTTAGGTGCTATTAATTTTATGGTTACTGTTCAAAATATGCGTTCTATAGCTGTTACTTTGGATCAAATGAGGATGTTTGTTTGGACTTCTTACCTTACTTCTTTTTTATTGGTTTTATCAGTGCCAGTTTTGGCTGGCTCTTTGTTATTTTTATTGCTTGATCGTAA…
	KP728057	TTGGATGTTGCCAATTATGTTGGGTTCTCCTGAGATAGCTTTTCCTCGTATGAATGCTTTGTCTTTTTGGATTACTTTTTTTTCTTTGTTAATTGTATACCAATCATTTTTTGTAGGTGGTGGGCCTGGTAGTAGTTGAACTATTTACCCACCATTAAGTGTTGAGGGTCAACCTGAGTTGTCTTTAGATTTAATGATTTTAGGTTTACATAGTGTAGGAATTGGTTCTTTGTTGGGTTCTATTAATTTTATGGTGACTATCCAAAATATGCGCTCTAGTGCTGTGACTTTGGATCAGATTAGGATATTTGTTTGAACTTCTTATTTGACTTCTTTTTTGTTGGTTTTGTCTGTACCTGTTTTGGCTGGTTCTCTTTTGTTTTTGTTATTGGATCGTAA…
	KP728058	TTGGATGTTGCCAATTATGTTGGGTTCTCCTGAGATAGCTTTTCCTCGTATGAATGCTTTGTCTTTTTGGATTACTTTTTTTTCTTTGTTAATTGTATACCAATCATTTTTTGTAGGTGGTGGGCCTGGTAGTAGTTGAACTATTTACCCACCATTAAGTGTTGAGGGTCAACCTGAGTTGTCTTTAGATTTAATGATTTTAGGTTTACATAGTGTAGGAATTGGTTCTTTGTTGGGTTCTATTAATTTTATGGTGACTATCCAAAATATGCGCTCTAGTGCTGTGACTTTGGATCAGATTAGGATATTTGTTTGAACTTCTTATTTGACTTCTTTTTTGTTGGTTTTGTCTGTACCTGTTTTGGCTGGTTCTCTTTTGTTTTTGTTATTGGATCGTAA…
	KP728084	TTGGATATTACCTGTTATATTAGGTGCTCCAGAAATAGCTTTTCCTCGTATTAATGCTTTATCTTTTTGATTTACTTTTGTGGCTTTATTTATGGTTTATCAATCTTTTTTTGTAGGAGGCGGAGCCGGAGGTAGATGAACTTTATATCCCCCCCTAAGTGTGGAGGGTCAACCGGAGATGGCGATAGATGTTATGATTTTGGGGCTCCATACTGTGGGCCTAGGTTCTTTGTTGGGGGCTATTAATTTTATGGTTACTACACAGAATATACGTTCTACAGCTGTGACTTTAGATCAAATAAGTTTGTTTGTTTGAACTTCTTATTTGACTTCTTTGCTTTTGATTTTATCAGTGCCTGTTTTAGCTGGGTCTTTGTTGTTTTTGTTATTGGATCGTAA…
	AJ544871	TTGGATGTTGCCTG-TATGTTAGGTTCTCCTGAGATGGCGTTTCCTCGAGTTAATGCTTTGTCTTTTTGATTTACTTTGGTTTCTTTGTTTATTGTTTATCAATCTTTTTTTGTAGGTAGTGGGCCTGGGAGTAGCTGGACTATTTATCCTCCTCTTAGTGTTGAGGGTCATCCTGAATTGTCTTTGGATTTTATGATTTTGGGTTTACATGTGGTAGGTGTTGGTTCTTTGTTGGGTTCTATTAATTTTATGGTGACTATTCAGAATATGCGTTCTAGTTTTGTGGTTTTAGATCAAATTAGTATGTTTGTTTGAACTTCTTATTTGACTTCTTTTTTGTTGGTTTTATCTGTTCCTGTGTTGGCGGGTTCTCTTTTATTTTTGTTGTCAGATCGTAA…
	AM749286	???????????????????????????????????AGGCTTTTCCTCGGTTGAATGCTTTATCTTTTTGGATTACTTTTGTAGCTTTAATAATTGTTTATCAGTCTTTTTTTGTTGGGGGTGGTCCTGGTAGTAGCTGAACAATTTATCCTCCTTTGAGGGTAGTTGGTCAACCGGAATTATCTTTGGATTTAATGATTTTGGGGTTACATGTAGTTGGTATTGGTTCTTTGTTGGGTTCTATTAATTTTATGGTTACTATCCAGAATATACGTTGTAGGGCGGTTACATTAGACCAGGCCAGTATGTTTGTTTGAACTTCTTATTTGACTTCTTTTTTGTTGGTGCTCTCTGTTCCGGTGTTGGCGGGTTCTTTGCTATTTCTGTTACTTGATCGTAA…
	EF661995	????????????????????????????CCTGAGATGGCGTTTCCTCGGTTGAATGCTTTATCTTTTTGGATTACTTTTGTGGCTTTGGTAATTGTTTATCAATCTTTTTTTGTTGGGGGTGGTCCTGGTAGTAGTTGAACAATTTACCCTCCTTTGAGAGTGGTTGGTCAGCCGGAATTGTCTTTGGACTTGATGATTTTGGGGCTACATGTAGTTGGAATTGGTTCTTTATTGGGCTCTATTAATTTTATGGTTACGATTCAGAATATACGTTGTAGGGCTGTTACGTTAGATCAGGCTAGTATGTTTGTTTGAACTTCTTATTTGACTTCTTTTTTATTGGTGTTGTCTGTTCCGGTGTTAGCTGGTTCTTTGTTGTTTTTATTACTTGATCGTAA…
	FR719324	????????????????????????????????????GGCTTTTACTCGGCTGTTTGCTTTGTCTTTTTGGAATACTTTTGTAGCTTTGATGATTGTTTATCAGTCTTTTTTTGTCGGAGGCGAGCCTGGGAGTAGTTGAACTATTTACCCCCCCCTAAGGGTGGCTGGGCAACCAGAATTGTCTTTGGATTTAATGATCTTAGGGCTACATGTAGTAGGGGCTGGTTCTTTACTGGGTTCTATTAATTTTATAGTTACAATTCAAAATATACGCTGTAGGGCGGCTACGTTGGATCAAATGAGCATATTTGTTTGAACTTCTTATTTGACTTCTTTCTTATTGGTGTTGTCTGTCCCGGTGTTGGCAGGTTCTTTATTGTTTTTGTTACTCGATCGTAA…
	AM042553	TTGGATATTACCTGTTATGCTGGGGGCTCCGGAGATGGCGTTTCCTCGTCTTAATGCTTTATCTTTTTGATTAACTTTTGTTGCTTTGTTGATAGTGTATCAGTCTTTTTTTATTGGCGGAGGAGCTGGAGGTAGTTGGACTTTTTATCCTCCTTTGAGAGTAGAGGGGCAGCCTGGTATGAGAATAGATTGTATAATTTTGGGGTTGCATACTGTGGGTATTGGTTCTTTGCTTGGAGCTATTAATTTTATGGTTACTACTCAAAACATGCGTTTAACTGCTGTTACTTTAGATCAGATAAGTATATTTGTTTGAACTTCTTATTTAACATCTTTTTTATTGATTTTATCTGTACCTGTGTTAGCTGGTTCTTTGTTGTTTTTGTTATTTGATCGTAA…
	AM042554	TTGGATATTACCTGTTATGCTGGGGGCTCCTGAGATGGCGTTTCCTCGTCTTAATGCTTTATCTTTTTGATTAACTTTTGTCGCTTTGTTGATAGTGTATCAGTCTTTTTTTATTGGTGGAGGAGCTGGAGGTAGTTGGACTTTTTACCCTCCTTTGAGAGTAGAGGGGCAGCCTGGTATGAGAATAGATTGTATAATTTTGGGGTTGCATACTGTGGGTATTGGTTCTTTGCTTGGAGCTATTAATTTTATGGTTACTACTCAAAACATGCGTTTAACTGCTGTTACTTTAGATCAGATAAGTATATTTGTTTGAACTTCTTATTTAACATCTTTTTTATTGATTTTATCTGTACCTGTGTTAGCTGGTTCTTTGTTGTTTTTGTTATTTGATCGTAA…
	AM042556	TTGGATATTACCTGTTATGCTGGGGGCTCCTGAGATGGCGTTTCCTCGTCTTAATGCTTTATCTTTTTGATTAACTTTTGTTGCTTTGTTGATAGTGTATCAGTCTTTTTTTATTGGTGGAGGGGCTGGAGGTAGTTGGACTTTTTACCCTCCTTTGAGAGTAGAGGGGCAGCCTGGTATGAGAATAGATTGTATAATTTTGGGGTTGCATACTGTGGGTATTGGTTCTTTGCTTGGAGCTATTAATTTTATGGTTACTACTCAAAACATGCGTTTAACTGCTGTTACTTTAGATCAGATAAGTATATTTGTTTGAACTTCTTATTTAACATCTTTTTTATTGATTTTATCTGTACCTGTGTTAGCTGGTTCTTTGTTGTTTTTGTTATTTGATCGTAA…
	AM042555	TTGGATATTACCTGTTATGCTGGGGGCTCCTGAGATGGCGTTTCCTCGTCTTAATGCTTTATCTTTTTGATTAACTTTTGTTGCTTTGTTGATAGTGTATCAGTCTTTTTTTATTGGTGGAGGAGCTGGAGGTAGTTGGACTTTTTATCCTCCTTTGAGAGTAGAGGGGCAGCCTGGTATGAGAATAGATTGTATAATTTTGGGGTTGCATACTGTGGGTATTGGTTCTTTGCTTGGAGCTATTAATTTTATGGTTACTACTCAAAACATGCGTTTAACTGCTGTTACTTTGGATCAGATAAGTATATTTGTTTGAACTTCTTATTTAACATCTTTTTTATTGATTTTATCTGTACCTGTGTTAGCTGGTTCTTTGTTGTTTTTGTTATTTGATCGTAA…
	AM749280	????TATTCGCCTATTATGTTGGGTTCTCCTGAGATGGCTTTTCCTCGATTGAATGCATTATCTTTTTGGTTTACTTTTGTGGCTTTATTGGTTGTTTATCAGTCCTTTTTTGTTGGGGGTGGCTCTGGTAGTAGTTGAACTATCTATCCTCCTTTAAGAGTAGTTGGACAGCCAGAATTATCTTTAGATGTAATGATTCTTGGACTACATGTAGTTGGTATTGGCTCTTTGTTAGGATCTATTAATTTTATGGTCACTATTCAAAATATGCGCTCGAGAGCCGTGACTTTAGATCAAGTTAGTATGTTTGTTTGGACTTCTTATTTGACTTCTTTT---TTAGTTTTATCTATTCCAGTATTGGCTGGTTCTTTATTATTTTTATTACTTGATCGTAA…
	AJ271619	?TGGATGTTGCCGTTATGTTGGGCAGCGCCTGAGATAGCCTTTCCTCGTCTTAATGCTTTATCTTTTTGATTAACTTTTGTCGCTTTATTGATAGTTTATCAATCTTTTTTTATCGGGACTGGGGCTGGTAGGAGTTGAACTTTATACCCTCCTTTAAGTGTTGAAGGTCAACCTGAAATGGGTATAGATTGTATGATTTTAGGTCTTCATACGGTTGGTGTTGCTTCTTTACTGGGTGCTATTAATTTTATGGTTACTATCCAGAATATACGAGTTAGGGCCGTGACTTTAGACCAGATAAGTATGTTTGTTTGAACTTCTTATTTAACTTCTTTTTTATTGGTGTTATCTGTTCCTGTTTTGGCGGGGTCATTGTTGTTCTTGTTATTTGATCGTAA…
	KP728088	TTGGGTTTTGCCTTTGATGTTGACTGCTCCGGAGATAGCTTTTCCTCGTTTAAATGCATTGTCTTTTTGATTTACTTTAGTTGCTCTTTTTATAGTATATCATTCTTTTTTTGTAGGGATGGGGGCTGGTGGTAGTTGAACTTTTTACCCTCCTTTGAATACGGAGGGTTTACCTGAATTGTCGACGGATACTATAATTTTGAGGTTGCATACTGTGGGTTTTGGTTCTTTATTGGGTGCAATTAATTTTATAGCAACTGTCCAGAATATACGGGCAACTTCTGTAACTTTAGATCAAATGAGGATATTCGTGTGGACTTTGTATTTAACTTCGTTGTTATTGCTTTTATCAGTGCCGGTTTTAGCGGGGGCTTTATTGTTTTTGTTGATAGATCGAAA…
;
end;
